# Supplementary material for: Competing Models of Work in Quadrupedal Walking: Center of Mass Work is Insufficient to Explain Stereotypical Gait
Source: Front Bioeng Biotechnol. 2022 May 12;10:826336. doi: 10.3389/fbioe.2022.826336 (PMC9135023; doi:10.3389/fbioe.2022.826336)
Supplement: Supplementary file 3 [file DataSheet1.ZIP]

Archive with 4 entries (4 files):
- Horse_equalLegs_MAIN.m
- __MACOSX/._Horse_equalLegs_MAIN.m
- Horse_natural_MAIN.m
- __MACOSX/._Horse_natural_MAIN.m
