# Supplementary material for: Competing Models of Work in Quadrupedal Walking: Center of Mass Work is Insufficient to Explain Stereotypical Gait
Source: Front Bioeng Biotechnol. 2022 May 12;10:826336. doi: 10.3389/fbioe.2022.826336 (PMC9135023; doi:10.3389/fbioe.2022.826336)
Supplement: Supplementary file 3 [file DataSheet1.ZIP › Horse_natural_MAIN.m]

clear; close all; clc

% This code requires SymOptCtrl, available at https://github.com/delyle/Optimize-Symmetrical-Quadruped
% along with SNOPT and GPOPS-II.


%%% Parameters for horse model
auxdata.U_actual = 1.6; % average speed, m/s
auxdata.lb_actual = 1.63;
auxdata.g = 9.81; % acceleration due to gravity, m/s^2
auxdata.T_actual = 1.16; % stride time, s
auxdata.lmax = [0.6980 0.8500]; % forelimb and hindlimb length, relative to 
                      % glenoacetabular distance (GAD)
auxdata.mf = 0.5685; % foreward bias of the COM along the GAD
auxdata.I = 0.82/4; % Pitch moment of inertia relative to mass and GAD 
                    % (1/4*Murphy number)

%%% specify customization of optimization problem
FdotCost = 3e-3;
nguesses = 250; % number of guesses to initialize optimal control problem
c5final = [100 1000]; % Final value of slack parameter weights. 
savevideos = false; % whether to save videos of every solution
PointMass = false; % whether to use a pointmass model or distributed mass model
CostCase = 'LEW'; % type of work to model. Can be
                  % Net Center of mass work = 'NCW',
                  % Individual Limbs COM Work = 'ILCW', or 
                  % Limb extension work = 'LEW'
DataDir = [pwd,'/Data/Natural_horse']; % main directory to save simulation results
                  

% Validate cost case and resolve inputs
if PointMass
    ModelCase = 'PointMass';
else
    ModelCase = 'DistributedMass';
end

if ~any(strcmp(CostCase,{'NCW','ILCW','LEW'}))
   error('CostCase must be one of ''NCW'', ''ILCW'', or ''NCW''')
end
pdir = [DataDir,'/',ModelCase,'/',CostCase];

% normalize dimensional parameters to GAD for optimization problem
auxdata.Uf = auxdata.U_actual/sqrt(auxdata.g*auxdata.lb_actual*auxdata.lmax(1)); 
% ^^ speed relative to forelimb length (and, in this example, hindlimb length)
auxdata.D = auxdata.U_actual*auxdata.T_actual/auxdata.lb_actual; 
% ^^ stride length relative to GAD

switch CostCase
    case 'NCW'
        PM_NW = [PointMass 1];
    case 'ILCW'
        auxdata.LimbWork = false;
        PM_NW = [PointMass 0];
    case 'LEW'
        auxdata.LimbWork = true;
        PM_NW = [PointMass 0];
end
inputdata = SymQuadOptCtrl_GlobalOptimum(pdir,auxdata,'c5final',c5final,...
    'NetCOMWork',PM_NW(2),'randIter',nguesses,'PointMass',PointMass,...
    'FdotCost',FdotCost,'savevideos',savevideos);

save([pdir,'/inputdata.mat'])

%% mesh refinement
updateResultsFineMesh(pdir,PM_NW);

savename = 'BestResultTotObjFineMesh';
Result = GetBestOutputSym(pdir,'optimizer','objective',...
    'matsavename',savename,'updatedResult','finemesh',...
    'CostIsNCW',PM_NW(2));

animatesolution4SYM(Result.outputBest,[pdir,'/',savename])
All_results_plotSYM(Result.outputBest)
try
    export_fig([pdir,'/',savename,'.pdf'])
catch
    print(gcf, '-dpdf',[pdir,'/',savename,'.pdf']);
end
